# Supplementary material for: Human Milk Oligosaccharides, Growth, and Body Composition in Very Preterm Infants
Source: Nutrients. 2024 Apr 18;16(8):1200. doi: 10.3390/nu16081200 (PMC11054505; doi:10.3390/nu16081200)
Supplement: Supplementary file 1 [file nutrients-16-01200-s001.zip]

Archive with 1 entries (1 files):
- nutrients-2937432-supplementary.pdf
